# Supplementary material for: Exploring the Impact of Dietary Factors on Intestinal Diverticular Disease: A Mendelian Randomization Approach
Source: Food Sci Nutr. 2024 Dec 1;12(12):10859–66. doi: 10.1002/fsn3.4623 (PMC11666906; doi:10.1002/fsn3.4623)
Supplement: Supplementary file 1 — Data S1. [file FSN3-12-10859-s001.xlsx]

## Sheet: Supplementary Table 1
Supplementary Table 1. Information on exposure and outcome datasets.The data used in our study were mainly processed by the MRC Integrative Epidemiology Unit (IEU) at the University of Bristol from the UK Biobank. The data of the UK Biobank and the FinnGen biobank may also be partially updated. Therefore, the data from their official website and the data from IEU may not be completely consistent.…
IEU GWAS id	Exposure or outcome	definition	Source
ieu-b-73	Alcoholic drinks per week	1. Defined as the average number of drinks a participant reported drinking each week, aggregated across all types of alcohol. If a study recorded binned response ranges (e.g., 1-4 drinks per week, 5-10 drinks per week) we used the midpoint of the range. For example, if an individual reported 1-5 drinks per week, we assume they drank 2.5 drinks per week on average. 2. This was measured in a variet…	N/A
ukb-b-5779	Alcohol intake frequency	ACE touchscreen question "About how often do you drink alcohol?" If the participant activated the Help button they were shown the message: If this varies a lot, please provide an average considering your intake over the last year. Options include: (1)Daily or almost daily (2)Three or four times a week (3)Once or twice a week (4)One to three times a month (5)Special occasions only (6)Never (7)Pref…	https://biobank.ctsu.ox.ac.uk/crystal/field.cgi?id=1558
ukb-b-6324	Processed meat intake	ACE touchscreen question "How often do you eat processed meats (such as bacon, ham, sausages, meat pies, kebabs, burgers, chicken nuggets)?" If the participant activated the Help button they were shown the message: Please provide an average considering your intake over the last year. If you are unsure, please provide an estimate or select Do not know. Options include:(1)never (2)once a week (3)le…	https://biobank.ctsu.ox.ac.uk/crystal/field.cgi?id=1349
ukb-b-8006	Poultry intake	ACE touchscreen question "How often do you eat chicken, turkey or other poultry? (Do not count processed meats)" If the participant activated the Help button they were shown the message: Please provide an average considering your intake over the last year. If you are unsure, please provide an estimate or select Do not know. Poultry include fowl (e.g. chicken, turkey, quail), waterfowl (e.g. duck,…	https://biobank.ctsu.ox.ac.uk/crystal/field.cgi?id=1359
ukb-b-2862	Beef intake	ACE touchscreen question "How often do you eat beef? (Do not count processed meats)" If the participant activated the Help button they were shown the message: Please provide an average considering your intake over the last year.If you are unsure, please provide an estimate or select Do not know. Options include:(1)never (2)once a week (3)less than once a week (4)2-4 times a week (5)5-6 time a wee…	https://biobank.ctsu.ox.ac.uk/crystal/field.cgi?id=1369
ukb-b-17627	Non-oily fish intake	ACE touchscreen question "How often do you eat other types of fish? (e.g. cod, tinned tuna, haddock)" If the participant activated the Help button they were shown the message: Please provide an average considering your intake over the last year.If you are unsure, please provide an estimate or select Do not know. Options include:(1)never (2)once a week (3)less than once a week (4)2-4 times a week …	https://biobank.ctsu.ox.ac.uk/crystal/field.cgi?id=1339
ukb-b-2209	Oily fish intake	ACE touchscreen question "How often do you eat oily fish? (e.g. sardines, salmon, mackerel, herring)" If the participant activated the Help button they were shown the message: Please provide an average considering your intake over the last year.If you are unsure, please provide an estimate or select Do not know. Oily fish include:Salmon Anchovies, Trout Swordfish, Mackerel Bloater, Herring Cacha,…	https://biobank.ctsu.ox.ac.uk/crystal/field.cgi?id=1329
ukb-b-5640	Pork intake	ACE touchscreen question "How often do you eat pork? (Do not count processed meats such as bacon or ham)" If the participant activated the Help button they were shown the message: Please provide an average considering your intake over the last year. If you are unsure, please provide an estimate or select Do not know. Options include:(1)never (2)once a week (3)less than once a week (4)2-4 times a …	https://biobank.ctsu.ox.ac.uk/crystal/field.cgi?id=1389
ukb-b-14179	Lamb/mutton intake	ACE touchscreen question "How often do you eat lamb/mutton? (Do not count processed meats)" If the participant activated the Help button they were shown the message: Please provide an average considering your intake over the last year. If you are unsure, please provide an estimate or select Do not know. Options include:(1)never (2)once a week (3)less than once a week (4)2-4 times a week (5)5-6 ti…	https://biobank.ctsu.ox.ac.uk/crystal/field.cgi?id=1379
ukb-b-11348	Bread intake	ACE touchscreen question "How many slices of bread do you eat each WEEK?" The following checks were performed: If answer < 0 then rejected If answer > 250 then rejected If answer > 50 then participant asked to confirm If the participant activated the Help button they were shown the message: For other types of bread: - one bread roll = 2 slices - one pitta bread = 2 slices	https://biobank.ctsu.ox.ac.uk/crystal/field.cgi?id=1438
ukb-b-1489	Cheese intake	ACE touchscreen question "How often do you eat cheese? (Include cheese in pizzas, quiches, cheese sauce etc)" If the participant activated the Help button they were shown the message: Please provide an average considering your intake over the last year. If you are unsure, please provide an estimate or select Do not know. Options include:(1)never (2)once a week (3)less than once a week (4)2-4 time…	https://biobank.ctsu.ox.ac.uk/crystal/field.cgi?id=1408
ukb-b-8089	Cooked vegetable intake	ACE touchscreen question "On average how many heaped tablespoons of COOKED vegetables would you eat per DAY? (Do not include potatoes; put '0' if you do not eat any)" The following checks were performed: If answer > 50 then rejected If the participant activated the Help button they were shown the message:Please provide an average considering your intake over the last year. If you are unsure, plea…	https://biobank.ctsu.ox.ac.uk/crystal/field.cgi?id=1289
ukb-b-6066	Tea intake	ACE touchscreen question "How many cups of tea do you drink each DAY? (Include black and green tea)" The following checks were performed: If answer < 0 then rejected If answer > 99 then rejected If answer > 20 then participant asked to confirm If the participant activated the Help button they were shown the message: Please provide an average considering your intake over the last year. If you are …	https://biobank.ctsu.ox.ac.uk/crystal/field.cgi?id=1488
ukb-b-3881	Fresh fruit intake	ACE touchscreen question "About how many pieces of FRESH fruit would you eat per DAY? (Count one apple, one banana, 10 grapes etc as one piece; put '0' if you do not eat any)" The following checks were performed: If answer > 50 then rejected If the participant activated the Help button they were shown the message: Please provide an average considering your intake over the last year. If you are un…	https://biobank.ctsu.ox.ac.uk/crystal/field.cgi?id=1309
ukb-b-15926	Cereal intake	ACE touchscreen question "How many bowls of cereal do you eat a WEEK?" The following checks were performed: If answer < 0 then rejected If answer > 99 then rejected If answer > 14 then participant asked to confirm If the participant activated the Help button they were shown the message: Please provide an average considering your intake over the last year. If you are unsure, please provide an esti…	https://biobank.ctsu.ox.ac.uk/crystal/field.cgi?id=1458
ukb-b-1996	Salad / raw vegetable intake	ACE touchscreen question "On average how many heaped tablespoons of SALAD or RAW vegetables would you eat per DAY? (Include lettuce, tomato in sandwiches; put '0' if you do not eat any)" The following checks were performed: If answer > 50 then rejected If the participant activated the Help button they were shown the message: Please provide an average considering your intake over the last year. If…	https://biobank.ctsu.ox.ac.uk/crystal/field.cgi?id=1299
ukb-b-5237	Coffee intake	ACE touchscreen question "How many cups of coffee do you drink each DAY? (Include decaffeinated coffee)" The following checks were performed: If answer < 0 then rejected If answer > 99 then rejected If answer > 10 then participant asked to confirm If the participant activated the Help button they were shown the message: Please provide an average considering your intake over the last year. If you …	https://biobank.ctsu.ox.ac.uk/crystal/field.cgi?id=1498
ukb-b-16576	Dried fruit intake	ACE touchscreen question "About how many pieces of DRIED fruit would you eat per DAY? (Count one prune, one dried apricot, 10 raisins as one piece; put '0' if you do not eat any)" The following checks were performed: If answer > 100 then rejected If the participant activated the Help button they were shown the message: Please provide an average considering your intake over the last year. If you a…	https://biobank.ctsu.ox.ac.uk/crystal/field.cgi?id=1319
ukb-b-8121	Salt added to food	ACE touchscreen question "Do you add salt to your food? (Do not include salt used in cooking)" If the participant activated the Help button they were shown the message: Please provide an average considering your intake over the last year If you are unsure, please provide an estimate or select Do not know.	https://biobank.ctsu.ox.ac.uk/crystal/field.cgi?id=1478
ukb-b-14898	Water intake	ACE touchscreen question "How many glasses of water do you drink each DAY? " The following checks were performed: If answer < 0 then rejected If answer > 99 then rejected If answer > 10 then participant asked to confirm If the participant activated the Help button they were shown the message: Please provide an average considering your intake over the last year. If you are unsure, please provide a…	https://biobank.ctsu.ox.ac.uk/crystal/field.cgi?id=1528
N/A	Diverticular disease of intestine	The Endpoint definition for diverticular disease of intestine is in the Finngen biobank	https://r10.risteys.finngen.fi/endpoints/K11_DIVERTIC

## Sheet: Supplementary Table 2
Supplementary Table 2. The results of the three Mendelian randomization methods on the influence of dietary factors on diverticular disease of intestine before excluding outliers.We present the outcomes of three Mendelian randomization methods, including Beta and OR values for each of the three methods. Note that there exists a conversion relationship between them (Beta=In(OR)), introducing some …
outcome	exposure	Number of SNPs	IVW_Beta	IVW_se	IVW_pval	IVW_OR	IVW_lci95	IVW_uci95	IVW_q_value	Weighted_median_Beta	Weighted_median_se	Weighted_median_pval	Weighted_median_OR	Weighted_median_lci95	Weighted_median_uci95	MR_Egger_Beta	MR_Egger_se	MR_Egger_pval	MR_Egger_OR	MR_Egger_lci95	MR_Egger_uci95	Q	Q_pval	egger_intercept	se	pval	Raw_Causal.Estimate	Raw_Sd	Raw_P_value	Outlier-corrected_Causal.Estimate	Outlier-corrected_Sd	Outlier-corrected_P_value
Diverticular disease of intestine || id:K11_DIVERTIC	Alcoholic drinks per week || id:ieu-b-73	28	0.126376	0.15845	0.425114	1.13471	0.831782	1.54796	0.749833	0.0912698	0.172994	0.597785	1.09556	0.780517	1.53778	-0.442691	0.335416	0.198396	0.642305	0.332836	1.23952	53.9552	0.00154075	0.011163	0.00587226	0.0684439	0.126376	0.15845	0.432072	0.0812539	0.122289	0.512491
Diverticular disease of intestine || id:K11_DIVERTIC	Alcohol intake frequency. || id:ukb-b-5779	87	0.117036	0.0657017	0.0748606	1.12416	0.988329	1.27866	0.374303	0.078067	0.0771783	0.31177	1.0812	0.929413	1.25777	0.114166	0.208231	0.584947	1.12094	0.745302	1.6859	184.71	3.54132e-09	7.11308e-05	0.00489419	0.988438	0.117036	0.0657017	0.0783911	0.0652785	0.0589405	0.271225
Diverticular disease of intestine || id:K11_DIVERTIC	Processed meat intake || id:ukb-b-6324	21	-0.264035	0.219392	0.228789	0.767947	0.499552	1.18054	0.50842	-0.437951	0.228826	0.0556326	0.645358	0.412116	1.0106	0.0104559	1.09986	0.992514	1.01051	0.117036	8.72491	47.5384	0.000493621	-0.00418419	0.0164121	0.801504	-0.264035	0.219392	0.242841	NA	NA	NA
Diverticular disease of intestine || id:K11_DIVERTIC	Poultry intake || id:ukb-b-8006	7	0.731538	0.464334	0.115152	2.07827	0.836476	5.1636	0.383839	0.733913	0.480471	0.12664	2.08322	0.812361	5.34219	-12.7161	14.0549	0.407081	3.00245e-06	3.2636e-18	2.76221e+06	12.5513	0.0507409	0.145645	0.152138	0.382371	0.731538	0.464334	0.166221	NA	NA	NA
Diverticular disease of intestine || id:K11_DIVERTIC	Beef intake || id:ukb-b-2862	12	0.172406	0.464035	0.710239	1.18816	0.478498	2.95032	0.925197	-0.134941	0.370972	0.716045	0.873768	0.422297	1.8079	3.45385	2.67189	0.225197	31.6219	0.168122	5947.71	43.4314	9.13458e-06	-0.0408463	0.0327778	0.241109	0.172406	0.464035	0.717296	0.0962369	0.36179	0.796231
Diverticular disease of intestine || id:K11_DIVERTIC	Non-oily fish intake || id:ukb-b-17627	11	0.273888	0.409055	0.503137	1.31507	0.589866	2.93185	0.774057	0.44588	0.398884	0.263645	1.56186	0.714671	3.41334	-0.319773	2.04665	0.879291	0.726314	0.0131516	40.1115	28.8359	0.00132456	0.00738729	0.0249017	0.77346	0.273888	0.409055	0.518297	0.708771	0.353474	0.0759187
Diverticular disease of intestine || id:K11_DIVERTIC	Oily fish intake || id:ukb-b-2209	51	0.104665	0.129283	0.418178	1.11034	0.861803	1.43055	0.749833	0.261887	0.151023	0.0829023	1.29938	0.966458	1.74699	0.119155	0.552415	0.830119	1.12654	0.381525	3.32639	94.0873	0.00016211	-0.000214378	0.00794168	0.978574	0.104665	0.129283	0.422014	0.24588	0.107532	0.0266737
Diverticular disease of intestine || id:K11_DIVERTIC	Pork intake || id:ukb-b-5640	10	0.613183	0.483274	0.204509	1.8463	0.71603	4.76072	0.50842	0.478719	0.438551	0.275012	1.61401	0.683286	3.81248	-3.05682	2.86197	0.316649	0.0470368	0.000172299	12.8409	23.9168	0.00443486	0.0369051	0.0283959	0.229913	0.613183	0.483274	0.23634	1.05715	0.348882	0.0163068
Diverticular disease of intestine || id:K11_DIVERTIC	Lamb/mutton intake || id:ukb-b-14179	26	0.432675	0.26536	0.102991	1.54137	0.916283	2.59291	0.383839	0.383072	0.267443	0.152044	1.46678	0.868388	2.47753	1.45102	1.14059	0.215503	4.26748	0.45633	39.9083	53.6314	0.0007416	-0.0114076	0.0124241	0.367661	0.432675	0.26536	0.115527	0.356758	0.206704	0.097771
Diverticular disease of intestine || id:K11_DIVERTIC	Bread intake || id:ukb-b-11348	25	0.0240437	0.242606	0.921054	1.02434	0.636696	1.64798	0.967161	-0.0269542	0.213162	0.899376	0.973406	0.640983	1.47823	-0.788803	1.1446	0.497622	0.454388	0.0482084	4.28284	80.7394	4.63671e-08	0.0118249	0.0162651	0.474555	0.0240437	0.242606	0.921877	0.169204	0.209892	0.428414
Diverticular disease of intestine || id:K11_DIVERTIC	Cheese intake || id:ukb-b-1489	53	-0.0397818	0.119953	0.740157	0.960999	0.759656	1.21571	0.925197	0.105416	0.140768	0.45394	1.11117	0.843252	1.46422	-0.0775519	0.518255	0.881638	0.925379	0.335098	2.55545	106.937	1.12885e-05	0.000644011	0.00859196	0.940544	-0.0397818	0.119953	0.74149	NA	NA	NA
Diverticular disease of intestine || id:K11_DIVERTIC	Cooked vegetable intake || id:ukb-b-8089	15	0.0177282	0.430614	0.967161	1.01789	0.437677	2.36725	0.967161	-0.310529	0.425154	0.46515	0.733059	0.318596	1.6867	-1.81213	4.96903	0.72121	0.163305	9.62222e-06	2771.57	50.4328	5.16667e-06	0.0190057	0.0514036	0.717533	0.0177282	0.430614	0.967742	-0.113012	0.37316	0.767653
Diverticular disease of intestine || id:K11_DIVERTIC	Tea intake || id:ukb-b-6066	33	-0.197181	0.139493	0.157494	0.821042	0.624635	1.07921	0.449982	0.023532	0.134914	0.861534	1.02381	0.785921	1.33371	-0.411714	0.296534	0.174906	0.662514	0.370493	1.1847	83.8899	1.55384e-06	0.0048317	0.00588481	0.417889	-0.197181	0.139493	0.167148	-0.104194	0.121928	0.399354
Diverticular disease of intestine || id:K11_DIVERTIC	Fresh fruit intake || id:ukb-b-3881	49	-0.448827	0.20821	0.031111	0.638376	0.424468	0.960082	0.272776	-0.365512	0.228821	0.110183	0.693842	0.443082	1.08652	0.373213	0.701514	0.597225	1.45239	0.367235	5.74414	95.596	5.32694e-05	-0.00787977	0.00642467	0.226125	-0.448827	0.20821	0.0361538	-0.383951	0.198453	0.0590566
Diverticular disease of intestine || id:K11_DIVERTIC	Cereal intake || id:ukb-b-15926	32	0.0390039	0.220214	0.859416	1.03977	0.675288	1.60099	0.954906	0.000812138	0.193582	0.996653	1.00081	0.684813	1.46263	-0.0184981	0.93151	0.984288	0.981672	0.158143	6.09373	95.3146	1.8324e-08	0.000823258	0.0129457	0.949716	0.0390039	0.220214	0.860568	0.107485	0.158713	0.503816
Diverticular disease of intestine || id:K11_DIVERTIC	Salad / raw vegetable intake || id:ukb-b-1996	11	-0.211103	0.460695	0.646789	0.809691	0.328222	1.99743	0.923985	-0.392684	0.46559	0.398998	0.675242	0.271107	1.68181	-2.72011	2.0995	0.227356	0.0658676	0.00107532	4.03464	21.2874	0.0191765	0.026329	0.0215205	0.25223	-0.211103	0.460695	0.656586	-0.506977	0.392785	0.228969
Diverticular disease of intestine || id:K11_DIVERTIC	Coffee intake || id:ukb-b-5237	34	-0.123987	0.164095	0.4499	0.883391	0.640431	1.21852	0.749833	0.0307626	0.161797	0.849207	1.03124	0.750993	1.41607	0.121778	0.326646	0.711746	1.1295	0.595443	2.14257	82.9854	3.44829e-06	-0.00473692	0.00543697	0.390112	-0.123987	0.164095	0.455259	NA	NA	NA
Diverticular disease of intestine || id:K11_DIVERTIC	Dried fruit intake || id:ukb-b-16576	33	-0.952717	0.179753	1.15719e-07	0.385692	0.271163	0.548592	2.31437e-06	-0.955732	0.207718	4.20253e-06	0.38453	0.255928	0.577755	-1.71701	0.83763	0.0489201	0.179602	0.0347782	0.927508	54.7773	0.00732875	0.00936601	0.0100246	0.35737	-0.952717	0.179753	8.29739e-06	NA	NA	NA
Diverticular disease of intestine || id:K11_DIVERTIC	Salt added to food || id:ukb-b-8121	86	0.209884	0.102664	0.0409163	1.23354	1.0087	1.50848	0.272776	0.0515704	0.115452	0.655104	1.05292	0.839696	1.3203	0.0129896	0.334636	0.969128	1.01307	0.525767	1.95204	165.351	4.2064e-07	0.00293971	0.00475349	0.537964	0.209884	0.102664	0.044011	0.108347	0.0873136	0.218183
Diverticular disease of intestine || id:K11_DIVERTIC	Water intake || id:ukb-b-14898	34	0.0459605	0.204471	0.822152	1.04703	0.701312	1.56318	0.954906	-0.0435828	0.19167	0.820124	0.957353	0.657536	1.39388	-0.249931	0.579	0.668884	0.778855	0.250381	2.42277	106.577	1.12126e-09	0.004705	0.00860023	0.58812	0.0459605	0.204471	0.823538	0.132787	0.189919	0.489493
